# Supplementary material for: Increased Extinction Potential of Insular Fish Populations with Reduced Life History Variation and Low Genetic Diversity
Source: PLoS One. 2014 Nov 19;9(11):e113139. doi: 10.1371/journal.pone.0113139 (PMC4237396; doi:10.1371/journal.pone.0113139)
Supplement: File S1 — Multilocus genotypes for tidewater goby, Eucyclogobius newberryi , from 17 populations in northern California. Information on relevant primers and amplification protocol can be found in the main text. (TXT) [file pone.0113139.s004.txt]

Titleline:FinalDataset									
AO18
AO19
ATG16.1
ATG17
B113
B117
CATG2
ENE2
TAGA11
POP
LakeEarl,	291291	224224	151151	139166	208208	247247	166170	155155	118118
LakeEarl,	291295	224224	151151	139163	208208	247247	166170	155155	118118
LakeEarl,	291291	224224	151151	142157	208208	247247	166166	155155	118118
LakeEarl,	291295	224224	151151	163166	208208	247247	166170	000000	118118
LakeEarl,	291295	224226	151151	157157	205208	247247	157157	155161	118118
LakeEarl,	291291	224226	000000	160166	208208	247247	170170	155155	118118
LakeEarl,	000000	000000	000000	160166	208211	247247	166170	155155	000000
LakeEarl,	291295	224224	151151	163169	208208	247247	170170	155155	118118
LakeEarl,	291295	224224	151151	160178	208208	247247	166170	155155	118118
LakeEarl,	291291	224224	151151	163163	208208	247247	166170	155155	118118
LakeEarl,	295295	224224	151151	169169	208208	247247	166166	155155	118118
LakeEarl,	295295	224226	151151	166166	208208	247247	166166	155155	118118
LakeEarl,	291295	224224	151151	139163	208214	247247	166170	155155	118118
LakeEarl,	291295	224224	151151	139157	208208	247247	166170	155155	118118
LakeEarl,	291295	224226	151151	127172	208208	247247	162170	155155	118118
LakeEarl,	291295	224224	151151	000000	208211	247247	170170	155155	118118
LakeEarl,	291291	224224	151151	157181	205208	247247	166170	155155	118118
LakeEarl,	291291	224224	151151	166169	208208	247247	166170	000000	118122
LakeEarl,	291295	224224	142151	166178	208208	247247	170170	155155	118118
LakeEarl,	291291	224224	151151	166172	208208	247247	170170	155155	118118
LakeEarl,	291291	224224	151151	169169	199208	247247	166170	155155	118118
LakeEarl,	291291	224224	151151	139163	208211	247247	170170	155155	118118
LakeEarl,	291291	224224	151151	139139	208208	247247	170170	155155	118118
LakeEarl,	291295	000000	151151	154157	205208	247247	170170	155155	118118
LakeEarl,	291291	224224	151151	139160	208208	247247	166170	155155	118118
LakeEarl,	295295	224224	151151	160169	208208	247247	170170	155155	118118
LakeEarl,	295295	224224	151151	163169	208220	000000	166170	155155	118118
LakeEarl,	295295	224224	151151	160178	202208	247247	170170	155155	118118
LakeEarl,	291291	224224	151151	139178	208208	000000	170170	155155	118118
LakeEarl,	291295	224226	151151	163172	208208	247247	166174	155155	118118
LakeEarl,	291291	220224	151151	136166	208211	247247	166166	155155	118118
LakeEarl,	291295	224224	151151	139163	208208	247247	166170	155155	118118
LakeEarl,	291291	224224	151151	166166	208208	247247	166166	155155	118118
LakeEarl,	291291	224224	151151	163184	208208	247247	166170	155155	118118
LakeEarl,	291291	224224	151151	160175	208208	247247	166170	155155	118118
LakeEarl,	291291	224224	151151	166175	208208	247247	166166	155155	118118
LakeEarl,	291291	224224	151160	166175	208208	247247	166170	155155	118118
LakeEarl,	291295	224224	151151	166169	000000	247247	000000	155155	118118
LakeEarl,	000000	000000	000000	166166	208208	247247	166166	155155	000000
LakeEarl,	291295	224226	151151	163166	208208	247247	166170	155155	118118
LakeEarl,	291291	220224	151151	169169	208208	247247	166170	155155	118118
LakeEarl,	291295	220226	151151	139160	208208	247247	166170	155155	118118
LakeEarl,	291295	224224	151151	142169	205208	247247	166170	155155	118118
LakeEarl,	295295	224224	151151	139172	208211	247247	166170	155155	118118
LakeEarl,	291291	218224	151151	139184	208208	244247	166166	155155	118118
LakeEarl,	291295	224224	151151	172188	208208	000000	170178	155155	118118
LakeEarl,	291291	224224	151151	166169	208208	247247	166170	155155	118118
LakeEarl,	291291	224224	151151	163166	208208	247247	170170	155155	118118
LakeEarl,	291295	220224	151151	160166	208208	247247	166170	155155	118118
LakeEarl,	291291	224224	151151	163169	208208	247247	170170	155155	118118
LakeEarl,	291295	220224	151151	160166	208208	247247	170170	155155	118118
LakeEarl,	291295	224224	151151	160163	196208	247247	166170	155155	118118
POP
StoneLagoon,	291295	224226	151181	178218	208208	247247	170174	155155	000000
StoneLagoon,	291295	218224	151151	163181	199202	247247	166170	149155	118118
StoneLagoon,	295295	224224	151160	163169	199211	247247	170170	143155	118118
StoneLagoon,	295295	226226	151151	160175	199205	247247	166166	149155	118118
StoneLagoon,	295295	226226	151181	145181	202208	000000	170178	155155	114118
StoneLagoon,	291295	224226	151160	160175	199208	247247	166170	155155	118118
StoneLagoon,	291295	224224	000000	000000	199208	247247	162162	155155	118118
StoneLagoon,	291295	218224	151151	163209	199202	247247	170170	149155	118118
StoneLagoon,	291295	218226	142151	169191	202208	247247	170170	143143	118118
StoneLagoon,	295295	224224	000000	175184	205211	247247	166170	143155	118120
StoneLagoon,	291295	218226	142151	163169	208208	247247	170170	155155	118118
StoneLagoon,	291295	226226	142142	166166	202208	247247	157170	149155	118118
StoneLagoon,	291295	226226	151154	163169	208208	247247	162170	155155	118120
StoneLagoon,	295295	224226	151160	178178	199208	247247	170174	149155	118118
StoneLagoon,	000000	000000	000000	172197	199205	247247	166170	155155	000000
StoneLagoon,	295295	000000	151151	194209	208217	247247	166170	143149	118118
StoneLagoon,	291295	000000	000000	000000	000000	000000	000000	000000	118120
StoneLagoon,	291295	000000	000000	172172	205211	247247	166170	155155	118120
StoneLagoon,	295295	218224	151160	163188	199205	247247	166170	155155	118118
StoneLagoon,	291295	226232	151151	139163	208208	247247	166166	155155	118118
StoneLagoon,	291291	000000	142151	000000	202205	247247	166166	149155	118118
StoneLagoon,	295299	224224	151160	163172	208208	247247	166178	000000	118118
StoneLagoon,	000000	224226	151151	154178	199202	247247	162170	143143	118118
StoneLagoon,	291295	226226	142151	172175	202205	247247	170178	155155	118118
StoneLagoon,	291295	224226	151181	178209	202208	247247	166170	149155	118118
StoneLagoon,	291291	226226	151181	184215	202211	247247	170170	155155	118122
StoneLagoon,	291295	224226	142151	172181	199202	247247	166170	149155	118118
StoneLagoon,	291295	224226	151181	154200	208211	247247	170174	143155	118118
StoneLagoon,	295295	226226	142151	160215	199208	247247	166170	143155	118120
StoneLagoon,	295295	226226	142151	178191	199205	247247	166170	155155	118118
StoneLagoon,	291295	226226	151151	169175	205208	247247	157166	143155	118118
StoneLagoon,	000000	224226	160160	157191	199211	247247	166174	155155	118118
StoneLagoon,	291295	224224	151151	166175	199205	247247	166166	143155	118118
StoneLagoon,	291295	224226	151151	175203	199211	247247	166170	155155	118118
StoneLagoon,	295295	218226	151160	172200	208211	247247	170170	155155	118120
StoneLagoon,	295295	000000	151151	163178	205205	247247	170174	155155	118120
StoneLagoon,	291295	000000	151151	169169	199208	247247	170170	155155	118118
StoneLagoon,	295295	226226	151151	163172	202202	247247	166170	149155	118118
StoneLagoon,	291295	000000	142151	160166	208211	247247	166166	155155	118118
StoneLagoon,	000000	224224	142142	163178	199220	247247	166178	155155	118118
StoneLagoon,	295295	000000	151151	166178	205217	247247	170178	149155	118118
StoneLagoon,	291295	222226	000000	172184	199208	247247	157170	155155	114118
StoneLagoon,	291291	224224	148160	203215	202202	247247	166170	143155	118120
StoneLagoon,	291291	000000	151160	169181	208211	247247	170170	143149	118118
StoneLagoon,	295295	226226	151151	163188	199217	247247	166170	149155	118118
StoneLagoon,	291295	000000	142151	142178	205208	247247	166166	143155	118118
StoneLagoon,	295295	000000	151160	175181	199211	247247	170170	155155	118118
StoneLagoon,	291295	000000	151151	178178	208208	247247	162170	155155	118118
StoneLagoon,	295295	000000	151160	175181	205208	247247	166170	155155	118118
StoneLagoon,	295299	226226	151151	142178	208217	247247	166170	155155	118118
StoneLagoon,	291295	218224	142151	184188	208208	247247	170170	143155	000000
StoneLagoon,	000000	000000	000000	154175	187202	247247	170170	149155	000000
StoneLagoon,	295295	000000	142151	000000	000000	247247	000000	000000	118118
POP
BigLagoon,	295295	220226	142151	163172	199205	247247	170178	155155	118118
BigLagoon,	295295	222226	151160	139139	199208	247247	170170	143155	118122
BigLagoon,	291295	224226	160160	160178	205208	247247	166170	143149	118118
BigLagoon,	291295	218226	160160	172175	208208	247247	166170	155155	118122
BigLagoon,	291295	222226	151160	175215	208214	247247	166166	155155	118118
BigLagoon,	295295	226226	142151	160166	199205	000000	166170	143155	120122
BigLagoon,	291295	224230	151160	166181	000000	247247	166170	155155	118122
BigLagoon,	295295	224232	160169	178212	202208	247247	166170	000000	114118
BigLagoon,	295295	226226	151160	151163	199202	247247	166174	143155	118118
BigLagoon,	295295	218226	142151	194209	208208	247247	170170	149155	110120
BigLagoon,	295295	222226	151151	157178	202208	247247	166170	149155	118122
BigLagoon,	295295	224226	151151	166172	208208	247247	166170	149155	118120
BigLagoon,	291295	224226	151151	175184	208211	247247	166170	149155	118118
BigLagoon,	291291	224226	142142	139160	199208	247247	170170	149155	118122
BigLagoon,	291295	226226	151160	142160	199208	247247	166174	143149	118118
BigLagoon,	295295	218226	151151	160188	000000	247247	166170	149149	118118
BigLagoon,	295295	226226	151160	139166	208211	247247	166170	149149	118118
BigLagoon,	295295	218226	151151	166178	202208	247247	170178	143155	118118
BigLagoon,	295295	218226	151160	000000	205208	247247	166170	149155	118118
BigLagoon,	291295	224226	142160	139163	199208	247247	170170	143155	118118
BigLagoon,	291295	000000	151160	116142	214217	247247	170170	149149	118122
BigLagoon,	291295	218224	142151	000000	208208	247247	170174	143155	118118
BigLagoon,	291295	218224	151160	172178	211217	247247	166166	149155	118118
BigLagoon,	000000	000000	000000	157172	199208	247247	166166	143155	000000
BigLagoon,	295295	226226	151160	136166	208211	247247	170170	155155	118122
BigLagoon,	291295	218226	160160	163175	199208	247247	170170	155155	118118
BigLagoon,	291295	218224	142151	163163	208214	247247	166170	143155	118118
BigLagoon,	000000	000000	000000	194200	208211	247247	170178	143143	000000
BigLagoon,	291291	226226	151151	151178	205208	247247	166178	149155	118118
BigLagoon,	291295	224226	151151	163206	199211	247247	157170	155155	118122
BigLagoon,	291295	224226	151151	160175	202208	247247	166174	143155	000000
BigLagoon,	000000	000000	000000	160163	202208	247247	166170	155155	000000
BigLagoon,	295295	224226	142151	160160	208208	247247	170178	149155	118118
BigLagoon,	291295	218226	142151	172175	205211	247247	166166	143155	118118
BigLagoon,	000000	226232	142160	169169	199208	247247	166170	149155	118118
BigLagoon,	291295	224226	151151	157169	205208	247247	166170	143149	118118
BigLagoon,	291295	224232	142151	178200	208208	247247	170170	149155	118118
BigLagoon,	295295	226226	151160	194197	199199	247247	170170	149155	118122
BigLagoon,	000000	000000	000000	197218	208208	247247	166166	143149	000000
BigLagoon,	291291	000000	142151	166172	199202	000000	166170	155155	118118
BigLagoon,	291295	226226	151151	175197	208211	247247	166178	155155	118118
BigLagoon,	291295	226226	151160	169172	208211	247247	166170	155155	118120
BigLagoon,	291291	218226	151151	157166	208211	247247	166170	143149	118118
BigLagoon,	295295	224226	142151	163184	199202	247247	166174	149149	118126
BigLagoon,	295295	218226	151160	163172	208217	247247	000000	155155	118120
BigLagoon,	291295	218232	151160	139163	199208	247247	170170	149155	118118
BigLagoon,	291295	226226	142160	160181	199205	247247	166170	155155	118118
BigLagoon,	295295	224226	142160	169178	202205	247247	166170	143155	118120
BigLagoon,	291295	226232	151151	000000	211220	247247	166174	149155	120122
BigLagoon,	291295	218226	130160	163166	202205	000000	166178	155155	120122
BigLagoon,	291295	218224	151151	172178	199199	247247	174178	155155	118118
BigLagoon,	291291	224226	151151	169178	199208	247247	166166	155155	118120
POP
McDanielSlough,	000000	218218	142160	151151	205205	247247	174174	143143	120120
McDanielSlough,	295295	218218	160160	151151	205205	247247	174174	143143	118118
McDanielSlough,	295295	218218	142160	157157	205205	247247	166174	143143	118120
McDanielSlough,	295295	218218	160160	151151	205205	247247	166174	143143	118118
McDanielSlough,	295295	218218	142160	151151	205205	247247	174174	143143	110118
McDanielSlough,	295295	218218	142160	151151	205205	000000	174174	143143	118118
McDanielSlough,	295295	218218	000000	151151	205205	247247	174174	143143	118118
McDanielSlough,	295295	218218	142160	151151	205205	247247	166166	143149	110118
McDanielSlough,	295295	218218	160160	151154	205205	000000	000000	143143	118120
McDanielSlough,	295295	218218	160160	151157	205205	247247	166174	143143	118120
McDanielSlough,	295295	218218	160160	151151	205205	247247	174174	143143	110118
McDanielSlough,	295295	218218	142160	151157	205205	247247	166166	143149	110118
McDanielSlough,	295295	218218	142142	151157	205205	247247	166174	143143	110118
McDanielSlough,	295295	218218	142160	151151	205205	247247	174174	143143	110118
McDanielSlough,	295295	218218	142160	142151	205205	247247	174174	143143	118118
McDanielSlough,	295295	218218	142160	151151	205205	247247	174174	143143	110118
McDanielSlough,	295295	218218	142160	151151	205205	247247	174174	143143	110118
McDanielSlough,	295295	218218	000000	151151	205205	247247	174174	143143	110118
McDanielSlough,	295295	218218	142160	151151	205205	247247	166166	143143	118118
McDanielSlough,	295295	218218	160160	151151	205205	247247	174174	143143	110118
McDanielSlough,	295295	218218	142160	151157	205205	247247	166166	143149	118118
McDanielSlough,	295295	218218	142160	151151	205205	247247	174174	143143	118118
McDanielSlough,	295295	218218	142160	151151	205205	247247	174174	143143	118118
McDanielSlough,	295295	218218	160160	151157	205205	247247	166174	143143	118118
McDanielSlough,	295295	218218	160160	151151	205205	247247	174174	143143	110118
McDanielSlough,	295295	218218	160160	151151	205205	247247	174174	143143	110118
McDanielSlough,	295295	218218	160160	151151	205205	247247	174174	143143	110118
McDanielSlough,	295295	218218	142160	151151	205205	247247	174174	143143	118118
McDanielSlough,	295295	218218	160160	151151	205205	247247	174174	143143	110118
McDanielSlough,	295295	218218	142160	151151	205205	247247	174174	143143	118118
McDanielSlough,	295295	218218	160160	151151	205205	247247	166174	143143	118118
McDanielSlough,	295295	218218	142160	151151	205205	247247	174174	143143	110118
POP
GannonSlough,	295295	218218	142142	151151	205205	247247	174174	143143	118118
GannonSlough,	295295	218218	142142	151151	205205	247247	166174	143149	118118
GannonSlough,	295295	218218	160160	151151	205205	247247	166166	000000	118118
GannonSlough,	295295	218218	142160	151151	205205	247247	166174	143149	118118
GannonSlough,	295295	218218	142160	151154	205205	247247	174174	143155	118118
GannonSlough,	295295	218218	142142	151151	205205	247247	174174	149155	118118
GannonSlough,	295295	218218	160160	151163	205205	247247	174174	143143	118118
GannonSlough,	295295	000000	160160	151151	205205	247247	166174	149149	118118
GannonSlough,	295295	000000	160160	151151	205205	247247	166174	149155	118118
GannonSlough,	295295	000000	160160	151151	205205	247247	166174	149155	118118
GannonSlough,	295295	218218	142160	151151	205205	247247	174174	149149	000000
GannonSlough,	295295	218218	160160	151151	205205	247247	174174	143143	118118
GannonSlough,	295295	218218	160160	151151	205205	247247	166174	143143	118118
GannonSlough,	295295	218218	142160	151151	205205	247247	166174	143155	118118
GannonSlough,	295295	218218	142160	151151	205205	247247	174174	143143	118118
GannonSlough,	295295	000000	142142	151151	205205	247247	174174	149155	118118
GannonSlough,	295295	000000	160160	148151	205205	247247	166174	143149	118118
GannonSlough,	295295	218218	142160	151151	205205	247247	166174	143143	110118
GannonSlough,	295295	218218	160160	148151	205205	247247	174174	149155	118118
GannonSlough,	000000	218218	160160	151151	205205	247247	166174	149149	118118
GannonSlough,	000000	000000	142160	151151	205205	247247	166174	143149	118118
GannonSlough,	295295	218218	000000	151151	205205	247247	166174	143149	118118
GannonSlough,	295295	000000	142142	151163	205205	247247	174174	149155	118118
GannonSlough,	295295	218218	142160	151151	205205	247247	166174	143149	110118
GannonSlough,	295295	218218	160160	151151	205205	247247	166174	143143	118118
GannonSlough,	295295	000000	142160	151151	205205	247247	174174	143155	118118
GannonSlough,	295295	218218	160160	151151	205205	247247	166174	155155	118118
GannonSlough,	295295	218218	142160	151151	205205	247247	174174	143149	118118
GannonSlough,	295295	218218	142160	000000	205205	247247	166174	149155	118118
GannonSlough,	295295	218218	142160	000000	000000	000000	000000	000000	118118
GannonSlough,	295295	000000	142160	151151	205205	247247	166174	143143	118118
GannonSlough,	295295	000000	142160	148151	205205	247247	166166	143155	118118
GannonSlough,	295295	000000	142142	151151	205205	247247	174174	143149	118118
GannonSlough,	295295	218218	142160	148151	205205	247247	166174	143143	118118
GannonSlough,	000000	000000	000000	151151	205205	247247	166174	143149	000000
GannonSlough,	295295	218218	142160	148163	205205	247247	166166	143155	118118
GannonSlough,	295295	218218	142160	151163	205205	247247	166174	143143	118118
GannonSlough,	295295	218226	142160	151151	205205	247247	166174	143143	118118
GannonSlough,	295295	218218	142160	151151	205205	247247	166166	155155	110118
GannonSlough,	295295	218218	160160	151151	205205	247247	166174	149155	118118
GannonSlough,	295295	218218	142142	151151	205205	247247	174174	000000	000000
GannonSlough,	295295	218218	000000	151151	205205	247247	166174	143143	118118
GannonSlough,	295295	218218	142142	151151	205205	247247	174174	149155	118118
GannonSlough,	295295	000000	142160	151151	205205	247247	166174	149155	118118
GannonSlough,	295295	218218	142142	151151	205205	247247	166174	143149	118118
GannonSlough,	295295	218226	142142	151151	205205	247247	174174	143143	118118
GannonSlough,	295295	218218	142160	151163	205205	247247	166166	143155	118118
GannonSlough,	295295	218218	142160	148151	205205	247247	174178	155155	118118
GannonSlough,	295295	218218	142160	148151	205205	247247	166174	143149	118118
GannonSlough,	295295	218218	160160	151151	205205	247247	174178	149149	118118
GannonSlough,	295295	218218	160160	151151	205205	247247	166174	143149	118118
GannonSlough,	295295	218218	142160	151151	205205	247247	166174	143143	118118
POP
JacobyCreek,	295295	218218	160160	151151	205205	247247	166174	149149	118118
JacobyCreek,	295295	218218	160160	151151	205205	000000	174174	143149	118118
JacobyCreek,	295295	218218	160160	151151	205205	247247	174174	143155	118118
JacobyCreek,	295295	218218	142160	151154	205205	247247	166174	143143	118118
JacobyCreek,	295295	218218	160160	151151	205205	247247	174174	143143	118118
JacobyCreek,	295295	218218	160160	151151	205205	247247	166174	000000	110118
JacobyCreek,	295295	218218	000000	151151	205205	247247	166174	000000	000000
JacobyCreek,	000000	218218	142160	151178	000000	247247	174174	143149	118118
JacobyCreek,	295295	218218	160160	151151	205205	247247	166174	143143	118118
JacobyCreek,	295295	218218	160160	151151	205205	247247	166174	143143	118118
JacobyCreek,	295295	218218	160160	151151	205205	247247	166174	149149	110110
JacobyCreek,	295295	218218	160160	151151	205205	247247	174174	143149	118118
JacobyCreek,	295295	218218	142160	151151	205205	247247	174174	143149	118118
JacobyCreek,	295295	218218	000000	151151	205205	247247	174174	143155	118118
JacobyCreek,	295295	218218	142160	000000	205205	247247	166174	143149	118118
JacobyCreek,	295295	218218	142160	151151	205205	247247	174174	143143	000000
JacobyCreek,	295295	218218	160160	151151	205205	247247	174174	143149	110118
JacobyCreek,	295295	218218	160160	151151	205205	247247	174174	149149	118118
JacobyCreek,	295295	000000	160160	151151	205205	247247	174174	143149	000000
JacobyCreek,	295295	218218	000000	151151	205205	247247	174174	143149	118118
JacobyCreek,	295295	218218	142160	151151	205205	247247	174174	143143	118118
JacobyCreek,	295295	000000	142160	151151	205205	247247	166174	143143	118118
JacobyCreek,	000000	218218	142160	151151	205205	247247	174174	143143	118118
JacobyCreek,	295295	218218	142160	151151	205205	247247	174174	143149	118118
JacobyCreek,	295295	218218	160160	000000	000000	000000	000000	000000	118118
JacobyCreek,	295295	218218	142160	151151	205205	247247	166174	143149	118118
JacobyCreek,	295295	218218	142160	151151	205205	247247	174174	143149	118118
JacobyCreek,	295295	218218	160160	151151	205205	247247	174174	143149	118118
JacobyCreek,	295295	218218	160160	151151	205205	247247	174174	143143	118118
JacobyCreek,	295295	218218	160160	151151	205205	247247	174174	143143	118118
JacobyCreek,	295295	218218	142160	151151	205205	247247	174174	143143	118118
JacobyCreek,	295295	218218	000000	151151	205205	247247	174174	149149	118118
JacobyCreek,	295295	218218	142160	151154	205205	247247	166174	143149	110118
JacobyCreek,	295295	218218	160160	151151	205205	247247	166174	143149	118118
JacobyCreek,	295295	218218	160160	151151	205205	247247	166174	143143	110118
JacobyCreek,	295295	218218	160160	151151	205205	247247	174174	149149	118118
JacobyCreek,	295295	218218	160160	151151	205205	247247	166166	143143	118118
JacobyCreek,	295295	218218	142160	151151	205205	247247	174174	143149	118118
JacobyCreek,	295295	218218	160160	151151	205205	247247	174174	143143	118118
JacobyCreek,	295295	218218	160160	151151	205205	247247	174174	143149	118118
JacobyCreek,	295295	218218	160160	151151	205205	247247	174174	143143	118118
JacobyCreek,	295295	218218	160160	151151	205205	247247	166174	143143	118118
JacobyCreek,	295295	218218	160160	151151	205205	247247	174174	143143	118118
JacobyCreek,	295295	218218	142160	151151	205205	247247	166174	143155	118118
JacobyCreek,	295295	218218	142160	151151	205205	247247	174174	143149	118118
JacobyCreek,	295295	218218	160160	151151	205205	247247	174174	143155	118118
JacobyCreek,	295295	218218	160160	151151	205205	247247	174174	143149	118118
JacobyCreek,	295295	218218	142160	151151	205205	247247	000000	143149	118118
JacobyCreek,	295295	218218	142160	000000	205205	247247	174174	143149	118118
JacobyCreek,	295295	218218	000000	151151	205205	247247	166174	143149	118118
JacobyCreek,	295295	218218	142160	151151	205205	247247	166174	143155	118118
JacobyCreek,	295295	218224	142160	000000	205205	247247	174174	143155	118118
POP
WoodCreek,	295295	218218	142160	157157	205205	247247	174174	143143	118120
WoodCreek,	295295	218218	160160	151151	205205	247247	174174	143143	118118
WoodCreek,	295295	218218	142160	157157	205205	000000	174174	143143	118118
WoodCreek,	295295	218218	142142	157157	205205	247247	174174	143143	118118
WoodCreek,	295295	218218	142142	157157	205205	247247	174174	143143	118120
WoodCreek,	295295	218218	142160	157157	205205	247247	174174	143143	000000
WoodCreek,	000000	000000	160160	157157	205205	000000	174174	143143	000000
WoodCreek,	295295	218218	142160	157157	205205	247247	174174	143143	120120
WoodCreek,	295295	218218	142160	151157	205205	247247	174174	143143	118120
WoodCreek,	295295	218218	142160	157157	205205	247247	174174	143143	118118
WoodCreek,	295295	218218	142142	157157	205205	247247	174174	143143	118120
WoodCreek,	295295	218218	000000	157157	205205	247247	174174	143143	118120
WoodCreek,	295295	218218	000000	157157	205205	247247	174174	143143	118118
WoodCreek,	295295	218218	000000	157157	205205	247247	174174	143143	118120
WoodCreek,	295295	218218	000000	151157	205205	247247	174174	143143	118118
WoodCreek,	295295	218218	142160	157157	205205	247247	174174	143143	118118
WoodCreek,	295295	218218	160160	157157	205205	247247	174174	143143	118118
WoodCreek,	295295	218218	000000	157157	205205	247247	174174	143143	118120
WoodCreek,	295295	218218	142142	157157	205205	247247	174174	143143	118120
WoodCreek,	000000	218218	000000	157157	205205	247247	174174	143143	000000
WoodCreek,	295295	218218	000000	157157	205205	247247	174174	143143	118120
WoodCreek,	295295	218218	160160	157157	205205	247247	174174	143143	118118
WoodCreek,	295295	218218	142160	151157	205205	247247	174174	143143	118118
WoodCreek,	295295	218218	160160	151157	205205	247247	174174	143143	118118
WoodCreek,	295295	218218	142160	000000	000000	000000	000000	000000	118120
WoodCreek,	295295	218218	142160	151157	205205	247247	174174	143143	118118
WoodCreek,	295295	218218	142142	157157	205205	247247	174174	143143	118118
WoodCreek,	295295	218218	142160	157157	205205	247247	174174	143143	118120
WoodCreek,	295295	218218	142142	157157	205205	247247	174174	143143	118118
WoodCreek,	295295	218218	142160	157157	205205	247247	174174	143143	118118
WoodCreek,	295295	218218	142142	157157	205205	247247	174174	143143	118118
WoodCreek,	295295	218218	142160	157157	205205	247247	174174	143143	120120
WoodCreek,	295295	218218	142142	157157	205205	247247	174174	143143	118118
WoodCreek,	295295	218218	142160	157157	205205	247247	174174	143143	118118
WoodCreek,	295295	218218	142160	157157	205205	247247	174174	143143	118118
WoodCreek,	295295	218218	142160	157157	205208	247247	174174	143143	118118
WoodCreek,	295295	218218	160160	157157	205205	247247	174174	143143	118118
WoodCreek,	295295	218218	142160	157157	205205	247247	174174	143143	118118
WoodCreek,	295295	218218	142160	157157	205205	247247	174174	143143	120120
WoodCreek,	295295	218218	160160	157157	205205	247247	174174	143143	118118
WoodCreek,	295295	218218	160160	151151	205205	247247	174174	143143	118118
WoodCreek,	295295	218218	142160	151157	205205	247247	174174	143143	118118
WoodCreek,	295295	218218	160160	151157	205205	247247	174174	143143	118118
WoodCreek,	295295	218218	142142	157157	205205	247247	174174	143143	118120
WoodCreek,	295295	218218	160160	157157	205205	247247	174174	143143	118118
WoodCreek,	295295	218218	142160	000000	000000	000000	000000	000000	118118
WoodCreek,	295295	218218	142160	157157	205205	247247	174174	143143	118118
WoodCreek,	295295	218218	160160	157157	205205	247247	174174	143143	118118
WoodCreek,	295295	218218	142160	157157	205205	247247	174174	143143	118118
WoodCreek,	295295	218218	142142	157157	205205	247247	000000	143143	118118
WoodCreek,	295295	218218	160160	157157	205205	247247	174174	143143	118118
WoodCreek,	295295	218218	142160	157157	205205	247247	174174	143143	118120
POP
ElkRiver,	295295	218218	151160	163166	205205	247247	174174	155155	118120
ElkRiver,	291295	218218	160160	163163	205205	247247	174174	143155	118118
ElkRiver,	291295	218218	160160	163163	205205	247247	174174	143155	118118
ElkRiver,	291295	218218	160160	151163	205205	247247	166174	000000	118118
ElkRiver,	291291	218226	142160	151163	205205	247247	174174	143155	118118
ElkRiver,	291295	218218	160160	151163	205205	247247	166174	155155	118118
ElkRiver,	000000	000000	000000	151163	205205	247247	166174	143143	000000
ElkRiver,	295295	218218	160160	163163	205205	247247	166174	143143	118118
ElkRiver,	291291	218218	142160	151163	205205	247247	166174	143155	118118
ElkRiver,	295295	218218	160160	163163	205205	247247	166174	143155	118118
ElkRiver,	295295	218218	142160	000000	000000	000000	000000	000000	118118
ElkRiver,	291295	218226	160160	151163	205205	247247	174174	143155	118118
ElkRiver,	291291	218226	142160	151163	205205	247247	166174	143155	118118
ElkRiver,	295295	218218	160160	163163	205205	247247	166174	143155	118118
ElkRiver,	295295	218218	160160	163163	205205	247247	166166	143155	118118
ElkRiver,	291295	218218	160160	163163	205205	247247	174174	143155	118118
ElkRiver,	291295	226226	160160	151151	205205	247247	174174	143155	118118
ElkRiver,	295295	218218	160160	151163	205205	247247	166174	143155	118118
ElkRiver,	295295	218218	142142	163163	205205	247247	166166	143143	118118
ElkRiver,	295295	000000	000000	163163	205205	247247	166174	155155	000000
ElkRiver,	291295	000000	160160	151163	205205	247247	166166	143155	000000
ElkRiver,	295295	000000	160160	151163	205205	247247	166174	143155	118118
ElkRiver,	291295	218218	160160	163163	205205	247247	174174	155155	118118
ElkRiver,	291295	218226	160160	151163	205205	247247	174174	143155	118118
ElkRiver,	295295	218226	160160	163163	205205	247247	166166	143155	118118
ElkRiver,	291295	218218	160160	166166	205205	247247	166174	143155	118118
ElkRiver,	291295	000000	000000	000000	205205	247247	174174	143155	000000
ElkRiver,	291295	218218	160160	151163	205205	247247	166174	143143	118118
ElkRiver,	291291	218218	160160	000000	205205	247247	174174	143143	118118
ElkRiver,	291295	218218	160160	000000	205205	247247	000000	000000	118118
ElkRiver,	291295	218218	160160	163163	205205	247247	166166	155155	118118
ElkRiver,	295295	218218	160160	163163	205205	247247	174174	143155	118118
ElkRiver,	291295	218218	160160	151163	205205	247247	166174	143155	118118
ElkRiver,	295295	218218	142160	000000	205205	247247	000000	143143	118118
ElkRiver,	291295	218226	160160	151163	205205	247247	166174	143155	118118
ElkRiver,	291291	000000	160160	163163	205205	247247	166174	143155	118118
ElkRiver,	291295	218218	160160	163163	205205	000000	166174	143155	118118
ElkRiver,	291295	218218	160160	151163	205205	247247	174174	143155	118118
ElkRiver,	295295	218226	000000	163166	205205	247247	166174	155155	118118
ElkRiver,	291295	218226	160160	163163	205205	247247	174174	143143	118118
ElkRiver,	295295	218226	160160	163163	205205	247247	174174	143155	118118
ElkRiver,	291291	218218	160160	163163	205205	247247	166174	143143	118118
ElkRiver,	291295	000000	000000	151163	205205	247247	166166	143155	118118
ElkRiver,	291291	226226	160160	151163	205205	247247	166174	143143	000000
ElkRiver,	291295	218226	000000	151163	205205	000000	174174	143155	118118
ElkRiver,	291295	218218	160160	000000	205205	247247	174174	143143	118118
ElkRiver,	295295	218226	142160	163163	205205	247247	166174	155155	118118
ElkRiver,	291295	218226	142160	163163	205205	247247	000000	143155	118118
ElkRiver,	295295	218226	160160	163163	205205	247247	174174	143155	118118
ElkRiver,	295295	218218	142160	163163	205205	247247	166166	155155	118118
ElkRiver,	291295	218218	160160	163163	205205	247247	166174	143143	118118
POP
SalmonCreek,	295295	218218	160160	151151	205205	247247	174174	155155	118118
SalmonCreek,	295295	218218	151160	151151	205205	247247	174174	143143	118120
SalmonCreek,	000000	218218	151160	157160	205205	247247	174174	143143	120120
SalmonCreek,	295295	218218	160160	142151	205205	247247	174174	143155	118120
SalmonCreek,	295295	218218	151160	151166	205205	247247	174178	143143	000000
SalmonCreek,	295295	218218	145145	151151	205205	247247	174174	155155	118118
SalmonCreek,	295295	218218	160160	151160	205205	247247	174174	143155	118118
SalmonCreek,	295295	218218	151160	151151	205205	247247	174174	143155	118118
SalmonCreek,	295295	218218	151160	163166	205205	247247	174174	143143	118120
SalmonCreek,	295295	218218	160160	157163	205205	247247	174174	143143	118118
SalmonCreek,	295295	218218	151160	151160	205205	247247	174174	143143	120120
SalmonCreek,	295295	218218	151160	160163	205205	247247	174174	143155	118120
SalmonCreek,	295295	218218	160160	151157	205205	247247	174174	143143	118120
SalmonCreek,	295295	218218	151160	151157	205205	247247	174174	143155	118120
SalmonCreek,	295295	218218	151160	151166	205205	247247	174174	143155	120120
SalmonCreek,	295295	218218	160160	151151	205205	247247	174174	143143	118118
SalmonCreek,	295295	218218	145160	151157	205205	247247	174174	155155	118120
SalmonCreek,	295295	218218	151160	145151	205205	247247	174174	143155	118118
SalmonCreek,	295295	218218	160160	151151	205205	247247	174174	143155	118118
SalmonCreek,	000000	000000	000000	151151	205205	247247	174174	155155	000000
SalmonCreek,	295295	218218	151160	148166	205205	247247	174174	143155	118118
SalmonCreek,	295295	218218	160160	151151	205205	247247	174174	155155	118118
SalmonCreek,	000000	218218	151160	151163	205205	247247	174174	149155	120120
SalmonCreek,	295295	218218	151160	151151	205205	247247	174174	143155	118118
SalmonCreek,	295295	218218	160160	151160	205205	247247	174174	143155	118118
SalmonCreek,	295295	218218	160160	151163	205205	247247	174174	143155	118120
SalmonCreek,	295295	218218	160160	163163	205205	247247	174174	143155	118118
SalmonCreek,	295295	218218	151160	151157	205205	247247	174174	143143	118118
SalmonCreek,	000000	218218	160160	160163	205205	247247	174174	143155	118120
SalmonCreek,	295295	218218	145160	151157	205205	247247	174174	155155	118120
SalmonCreek,	295295	218218	151160	151157	205205	247247	174174	143143	118120
SalmonCreek,	295295	218218	151151	151151	205205	247247	174174	155155	118118
SalmonCreek,	295295	218218	160160	151160	205205	247247	174174	143155	118118
SalmonCreek,	295295	218218	151160	151166	205205	247247	174174	155155	118118
SalmonCreek,	295295	218218	000000	148151	205205	247247	174174	155155	118120
SalmonCreek,	295295	218218	151160	151166	205205	247247	174174	143143	118120
SalmonCreek,	295295	218218	151160	151166	205205	247247	174174	143155	118120
SalmonCreek,	295295	218218	151151	151160	202205	247247	174174	143155	118118
SalmonCreek,	295295	218218	151160	145160	205205	247247	000000	143155	118120
SalmonCreek,	295295	218218	145160	151151	205205	247247	174174	155155	114118
SalmonCreek,	000000	000000	151160	151163	205205	247247	174174	143155	118120
SalmonCreek,	295295	218218	160160	151163	205205	247247	174174	155155	120120
SalmonCreek,	295295	218218	145160	148151	205205	247247	174174	155155	118118
SalmonCreek,	295295	218218	151151	151163	205205	247247	174174	143143	118118
SalmonCreek,	295295	218218	160160	151160	202205	247247	174174	155155	118118
SalmonCreek,	295295	218218	160160	000000	205205	247247	174174	155155	118118
SalmonCreek,	295295	218218	160160	151166	205205	247247	174174	143155	118118
SalmonCreek,	295295	218218	151160	151151	205205	247247	174178	143143	118118
SalmonCreek,	295295	218218	160160	151166	205205	247247	174174	143155	120120
SalmonCreek,	000000	218218	151160	148160	205205	247247	174174	143155	118118
SalmonCreek,	295295	218218	151151	151151	205205	247247	174174	155155	118118
SalmonCreek,	295295	218218	151151	151160	205205	247247	174174	143143	118118
POP
EelRiver,	295295	218218	142151	151160	205205	247247	174174	143143	120120
EelRiver,	295295	218218	142160	151163	202205	247247	166166	143143	118120
EelRiver,	295295	218218	151160	151151	205205	247247	174174	143143	118118
EelRiver,	295295	218218	160160	154166	205205	247247	174174	000000	118120
EelRiver,	295295	218218	160160	151157	205205	247247	174174	143143	110118
EelRiver,	295295	218218	151151	151163	205205	247247	174174	143143	118120
EelRiver,	000000	000000	151154	160169	208208	000000	174174	143155	000000
EelRiver,	291295	218224	151160	151157	205205	247247	174174	143143	118118
EelRiver,	291295	218218	160160	151166	205205	247247	174174	143143	118120
EelRiver,	295295	218218	151151	154160	205205	247247	166174	143143	120120
EelRiver,	295295	218218	151151	166166	205205	247247	174174	143143	118120
EelRiver,	291295	218218	151151	160163	205205	247247	174174	143155	118120
EelRiver,	291295	218218	151151	151166	205205	247247	174174	143143	118120
EelRiver,	295295	218218	142151	151160	205205	247247	174174	143143	120120
EelRiver,	295295	218218	142151	160166	205205	247247	174174	143143	120120
EelRiver,	295295	218224	160160	163166	205205	247247	174174	143143	118120
EelRiver,	295295	218218	151160	166166	205205	247247	174174	143143	110120
EelRiver,	295295	218218	151151	151163	205205	247247	166174	143143	120120
EelRiver,	295295	000000	151160	151160	205205	247247	174174	143143	120120
EelRiver,	295295	218218	151151	160160	205205	247247	174174	143143	110118
EelRiver,	291295	218218	151151	160163	205205	247247	174174	143155	118118
EelRiver,	295295	218218	151151	151166	205205	247247	174174	143143	118120
EelRiver,	295295	218218	142160	000000	000000	247247	174174	143143	110118
EelRiver,	295295	218218	151151	151166	205205	247247	174174	143155	118120
EelRiver,	295295	224224	151160	151151	202205	247247	174174	143143	118118
EelRiver,	295295	218218	151160	160160	205205	247247	174174	143143	118118
EelRiver,	295295	218224	151160	166166	205205	247247	166174	143143	118120
EelRiver,	295295	218218	151160	163163	205205	247247	166174	143143	120120
EelRiver,	295295	218218	151151	151166	205205	247247	174174	143155	118120
EelRiver,	295295	218218	151151	154160	205205	247247	174174	143143	118118
EelRiver,	295295	218218	142142	000000	205205	247247	174174	143155	118118
EelRiver,	295295	218218	142151	160166	205205	247247	174174	143143	118120
EelRiver,	291295	224224	160160	166166	205205	247247	174174	143143	118118
EelRiver,	295295	218218	151151	000000	205205	247247	174174	143143	120120
EelRiver,	295295	218218	142151	154160	202205	247247	174174	143143	118120
EelRiver,	295295	218224	151160	148166	205205	247247	174174	143143	118118
EelRiver,	000000	000000	000000	151160	205205	247247	174174	143143	000000
EelRiver,	295295	000000	142160	000000	205205	247247	174174	143155	118120
EelRiver,	295295	218218	151160	160166	205205	247247	174174	143143	118120
EelRiver,	295295	218224	151151	166166	205205	247247	174174	143143	118118
EelRiver,	000000	000000	000000	000000	205205	247247	174174	143143	000000
EelRiver,	291295	218218	151151	154160	202205	247247	174174	143143	120120
EelRiver,	295295	218224	151160	148160	205205	247247	174174	143143	118118
EelRiver,	000000	000000	000000	151160	205205	247247	174174	143143	000000
EelRiver,	291295	218218	000000	160160	205205	247247	174174	143143	118120
EelRiver,	295295	218218	151160	000000	202205	247247	174174	143143	118118
EelRiver,	295295	218218	151160	160163	205205	247247	174174	143143	120120
EelRiver,	295295	218224	151160	151160	205205	247247	174174	143143	118118
EelRiver,	295295	218218	151154	163166	205205	247247	174174	143143	110120
EelRiver,	295295	218218	151160	151163	205205	247247	174174	143143	118120
EelRiver,	291295	218218	142160	163166	205205	247247	174174	143155	110118
EelRiver,	000000	000000	000000	148151	205205	247247	166174	143155	000000
POP
VirginCreek,	295301	226228	148151	151154	199199	247247	162166	155155	114120
VirginCreek,	301301	226228	148151	151154	196208	247247	162166	149155	118120
VirginCreek,	295301	226226	148151	163163	199199	247250	166166	155155	120120
VirginCreek,	301301	228228	127163	148151	199202	000000	162166	155155	118120
VirginCreek,	295301	228228	000000	154154	193199	247250	166166	149149	114118
VirginCreek,	295301	226228	127148	151160	199202	247247	162162	155155	120120
VirginCreek,	000000	000000	148151	154157	202202	247247	166166	149149	000000
VirginCreek,	000000	222226	148151	160172	193202	247247	166166	149155	118120
VirginCreek,	295301	226226	127151	157160	196196	247247	174174	149149	114120
VirginCreek,	295301	226226	151151	157163	199199	247247	166166	149149	114118
VirginCreek,	295295	226228	127127	151175	196199	247247	166174	149155	118120
VirginCreek,	301301	226228	127151	151172	196199	247247	166166	149149	114120
VirginCreek,	295299	222226	148148	151175	199211	247247	162166	149155	114120
VirginCreek,	301301	226228	151151	154163	199199	247247	162166	149155	120120
VirginCreek,	295301	226228	148151	151172	193202	247247	166174	149155	120120
VirginCreek,	295301	226226	127148	157160	193193	247247	000000	149149	118118
VirginCreek,	299301	226226	000000	157163	199202	247247	166166	149149	114118
VirginCreek,	295295	226228	148151	160160	196202	247247	166166	149155	114120
VirginCreek,	295301	000000	151163	151163	196202	247250	166166	149155	120120
VirginCreek,	295301	222226	151151	151160	202202	247247	162166	149155	114118
VirginCreek,	301301	226228	148151	151160	202202	247247	166174	149149	114114
VirginCreek,	295301	226226	148151	172172	193217	244247	162166	149155	118118
VirginCreek,	295301	226226	127148	163175	196199	247247	166166	149155	120120
VirginCreek,	295295	226228	151163	163172	202217	247247	166166	149149	118120
VirginCreek,	301301	226226	127151	151175	196199	247250	166166	149155	118120
VirginCreek,	295301	226228	148157	163172	199202	247247	166166	149149	118120
VirginCreek,	295301	226226	127148	000000	000000	247247	000000	155155	118118
VirginCreek,	295301	228228	148151	151151	199202	247250	162166	149155	114120
VirginCreek,	295301	226226	148151	154175	199202	247247	166174	155155	114114
VirginCreek,	295301	226226	151151	154157	199199	247247	162162	149155	118120
VirginCreek,	295301	226228	127148	151163	193217	247247	166174	149149	114118
VirginCreek,	295295	226226	127151	160172	193196	247247	162166	149155	120120
VirginCreek,	295301	228228	148148	157160	193199	247247	162166	149149	120120
VirginCreek,	295301	228228	151151	151157	199211	247247	166166	149155	114120
VirginCreek,	295301	226228	127151	151172	193202	247247	166166	149155	120120
VirginCreek,	295295	226226	151151	154163	196202	247247	166166	149149	114118
VirginCreek,	301301	226226	127148	151151	202211	247247	162166	149155	114120
VirginCreek,	295301	226226	127148	160163	199199	247247	162166	149155	114120
VirginCreek,	295295	226226	127148	157163	193202	247247	166166	155155	118118
VirginCreek,	301301	226228	127151	163172	199202	247247	162166	149155	114120
VirginCreek,	295295	226228	151151	154163	199199	247247	162174	155155	114120
VirginCreek,	295301	226228	151151	169172	199202	247247	162166	149155	118118
VirginCreek,	295301	226228	127163	154172	196208	247247	162166	149149	118118
VirginCreek,	301301	226228	127151	151163	196199	247247	162166	149149	114120
VirginCreek,	295301	226226	127148	151151	199199	247247	166166	155155	118120
VirginCreek,	295301	226226	127151	163172	199199	247247	166166	149155	114118
VirginCreek,	295301	226226	130151	163163	199211	247247	162166	155155	118120
VirginCreek,	295301	226228	127148	163175	196199	247247	162166	149149	120120
VirginCreek,	295299	226226	127148	154163	199211	247247	166174	149155	120120
VirginCreek,	295295	226228	148151	160163	196199	247247	166166	149149	114118
VirginCreek,	295301	226228	148151	160172	199202	247247	162174	149149	118120
VirginCreek,	295301	228228	127151	172175	193202	247247	162166	149155	114120
POP
PuddingCreek,	301301	226228	127151	163175	199208	247247	166166	000000	120120
PuddingCreek,	295295	226228	127151	151169	199202	247247	166166	000000	118118
PuddingCreek,	301301	226228	151151	148175	199202	247247	166166	000000	118120
PuddingCreek,	301301	228228	151151	148175	199202	247247	166166	149149	114120
PuddingCreek,	301301	228228	127151	151157	199199	247250	166166	149149	118120
PuddingCreek,	301301	226228	151151	148175	199202	244250	166166	149149	118120
PuddingCreek,	301301	226226	000000	151172	199202	247247	166166	149155	120120
PuddingCreek,	301301	226226	127151	148148	199202	247247	166166	149149	120120
PuddingCreek,	301301	226226	151151	163172	199208	247250	166166	149155	120120
PuddingCreek,	301301	226228	151151	163175	202202	247247	166166	149149	118120
PuddingCreek,	301301	226226	151151	148175	199208	247247	166166	149155	120120
PuddingCreek,	301301	226228	127151	163178	202208	247250	162166	149149	118120
PuddingCreek,	301301	228228	127151	163172	208208	247247	166166	149149	118120
PuddingCreek,	301301	226228	127151	163169	199202	247247	166166	149149	118120
PuddingCreek,	301301	226226	127151	148148	199208	244247	166166	149149	118118
PuddingCreek,	295301	228228	127151	151169	199199	247247	166166	149149	118120
PuddingCreek,	301301	226228	127151	151175	199202	247247	166166	149155	000000
PuddingCreek,	301301	226228	151151	148169	202208	247247	166166	149155	118120
PuddingCreek,	295301	226228	127151	148169	199199	247247	166166	149155	120120
PuddingCreek,	301301	228228	127151	163169	202208	244247	166166	149149	114120
PuddingCreek,	295301	226228	127127	151175	202202	247247	166166	149149	118120
PuddingCreek,	295301	226228	151151	172172	199208	247250	166166	155155	120120
PuddingCreek,	301301	226228	127151	148172	199208	247250	166166	149155	120120
PuddingCreek,	295301	226228	151151	148151	199208	247247	166166	149149	118120
PuddingCreek,	301301	226226	151151	148148	199202	247247	166166	149155	120120
PuddingCreek,	301301	226228	127151	169172	199199	244244	166166	149149	120120
PuddingCreek,	301301	226226	127127	160172	199202	247250	166166	149149	118120
PuddingCreek,	301301	226226	127151	160172	199199	247247	166166	149149	118120
PuddingCreek,	301301	226228	127127	148151	199202	247247	166166	149149	114120
PuddingCreek,	301301	226228	151151	142175	202208	247247	166166	149155	118118
PuddingCreek,	301301	228228	127151	163175	199208	247247	166166	149149	118120
PuddingCreek,	295301	226228	151151	157175	199202	247247	166166	149149	120120
PuddingCreek,	295295	226228	151151	148163	199199	247247	162166	149149	120120
PuddingCreek,	295301	228228	127151	148160	199199	247250	162166	149155	118120
PuddingCreek,	301301	226226	127151	000000	199208	244250	166166	149149	120120
PuddingCreek,	295301	226228	127151	169175	199202	244247	166166	149149	118120
PuddingCreek,	301301	226228	151151	172172	202208	244247	166166	149149	118120
PuddingCreek,	301301	226228	127151	172175	199208	244247	166166	149155	120120
PuddingCreek,	301301	226228	151151	148148	199208	247247	166166	149155	118120
PuddingCreek,	301301	226228	127151	151169	202208	247247	166166	149149	120120
PuddingCreek,	301301	226226	151151	000000	000000	000000	000000	000000	120120
PuddingCreek,	295301	226226	151151	148175	199208	247247	166166	149149	114118
PuddingCreek,	301301	228228	000000	148163	202202	247247	166166	149149	114120
PuddingCreek,	301301	226228	151151	148163	202208	250250	166166	149149	120120
PuddingCreek,	301301	226228	151151	160163	202208	247250	166166	149149	118120
PuddingCreek,	301301	226226	127127	151172	199208	247247	166166	149155	120120
PuddingCreek,	301301	226228	127127	148172	199199	247247	166166	149149	118120
PuddingCreek,	301301	228228	127151	142163	199199	244247	166166	149149	120120
PuddingCreek,	301301	226228	127127	148151	202208	247247	166166	155155	118120
PuddingCreek,	301301	226228	151151	148163	199208	247247	166166	149149	118120
PuddingCreek,	301301	226228	127151	148175	199202	247250	166166	149149	120120
PuddingCreek,	301301	226228	127151	148148	208208	244247	166166	149149	120120
POP
ArcataMarsh,	295295	 218218	 160160	 151151	 205205	 247247	 174174	 143149	 118118
ArcataMarsh,	295295	 218218	 160160	 151151	 205205	 247247	 174174	 149149	 118118
ArcataMarsh,	295295	 218218	 160160	 151163	 205205	 247247	 174174	 143149	 118118
ArcataMarsh,	295295	 218218	 160160	 151151	 205205	 247247	 174174	 143149	 118118
ArcataMarsh,	291295	 218218	 160160	 151151	 205205	 247247	 174174	 143155	 118118
ArcataMarsh,	295295	 218218	 160160	 151151	 205205	 247247	 174174	 143143	 118118
ArcataMarsh,	295295	 218218	 160160	 151151	 205205	 247247	 174174	 149149	 118118
ArcataMarsh,	295295	 218218	 160160	 151151	 205205	 247247	 174174	 149149	 118118
ArcataMarsh,	295295	 218218	 160160	 151151	 205205	 247247	 174174	 143149	 118118
ArcataMarsh,	295295	 218218	 160160	 151151	 205205	 247247	 174174	 143143	 118118
ArcataMarsh,	295295	 218218	 160160	 151151	 205205	 247247	 174174	 143149	 118118
ArcataMarsh,	295295	 218218	 160160	 151151	 205205	 247247	 174174	 149149	 118118
ArcataMarsh,	291295	 218218	 160160	 151151	 205205	 247247	 174174	 143155	 118118
ArcataMarsh,	295295	 218218	 160160	 151151	 205205	 247247	 174174	 143149	 118118
ArcataMarsh,	295295	 218218	 160160	 151151	 205205	 247247	 174174	 143143	 118118
ArcataMarsh,	295295	 218218	 160160	 151151	 205205	 247247	 174174	 143149	 118118
ArcataMarsh,	295295	 218218	 160160	 151163	 205205	 247247	 174174	 143149	 118118
ArcataMarsh,	295295	 218218	 160160	 151151	 205205	 247247	 174174	 149149	 118118
ArcataMarsh,	295295	 218218	 160160	 151151	 205205	 247247	 174174	 143149	 118118
ArcataMarsh,	295295	 218218	 160160	 151151	 205205	 247247	 174174	 143149	 118118
ArcataMarsh,	295295	 218218	 160160	 151151	 205205	 247247	 174174	 149149	 118118
ArcataMarsh,	295295	 218218	 160160	 151151	 205205	 247247	 174174	 149149	 118118
ArcataMarsh,	295295	 000000	 160160	 151151	 205205	 247247	 174174	 000000	 118118
ArcataMarsh,	295295	 218218	 160160	 151151	 205205	 247247	 174174	 143149	 118118
ArcataMarsh,	295295	 218218	 160160	 151151	 205205	 247247	 174174	 143149	 118118
ArcataMarsh,	295295	 218218	 160160	 151151	 205205	 247247	 174174	 143149	 118118
ArcataMarsh,	295295	 218218	 160160	 151151	 205205	 247247	 174174	 143143	 118118
ArcataMarsh,	295295	 218218	 160160	 151151	 205205	 247247	 174174	 143149	 118118
ArcataMarsh,	295295	 218218	 160160	 151151	 205205	 247247	 174174	 149149	 118118
ArcataMarsh,	295295	 218218	 160160	 151151	 205205	 247247	 174174	 143149	 118118
ArcataMarsh,	295295	 218218	 160160	 151151	 205205	 247247	 174174	 143149	 118118
ArcataMarsh,	295295	 218218	 160160	 151151	 205205	 247247	 174174	 143143	 118118
ArcataMarsh,	295295	 218218	 160160	 151163	 205205	 247247	 174174	 149149	 118118
ArcataMarsh,	295295	 218218	 160160	 151151	 205205	 247247	 174174	 143149	 118118
ArcataMarsh,	295295	 218218	 160160	 151151	 205205	 247247	 174174	 143143	 118118
ArcataMarsh,	295295	 218218	 160160	 151151	 205205	 247247	 174174	 143149	 118118
ArcataMarsh,	295295	 218218	 160160	 151151	 205205	 247247	 174174	 149149	 118118
ArcataMarsh,	295295	 218218	 160160	 151151	 205205	 247247	 174174	 143149	 118118
ArcataMarsh,	295295	 218218	 160160	 151151	 205205	 247247	 174174	 143149	 118118
ArcataMarsh,	291295	 218218	 160160	 151163	 205205	 247247	 174174	 143155	 118118
ArcataMarsh,	295295	 218218	 160160	 151151	 205205	 247247	 174174	 143143	 118118
ArcataMarsh,	295295	 218218	 160160	 151163	 205205	 247247	 174174	 143149	 118118
ArcataMarsh,	295295	 218218	 160160	 151151	 205205	 247247	 174174	 143149	 118118
ArcataMarsh,	295295	 218218	 160160	 151151	 205205	 247247	 174174	 143143	 118118
ArcataMarsh,	295295	 218218	 160160	 151151	 205205	 247247	 174174	 143149	 118118
ArcataMarsh,	295295	 218218	 160160	 151151	 205205	 247247	 174174	 149149	 118118
POP
ConnickRanch,	295295	218218	151160	151163	205205	247247	174174	143143	118118
ConnickRanch,	291295	218218	151160	151163	205205	247247	174174	143155	118118
ConnickRanch,	000000	000000	000000	151151	205205	247247	174174	143149	000000
ConnickRanch,	291291	218218	160160	151163	205205	247247	174174	155155	118118
ConnickRanch,	291295	218218	157160	145151	205205	247247	174174	155155	118118
ConnickRanch,	295295	218218	151160	151157	205205	247247	174174	155155	118118
ConnickRanch,	291295	218218	151160	163166	205205	247247	174174	143155	118118
ConnickRanch,	295295	000000	160160	151163	205205	247247	174174	143155	118118
ConnickRanch,	291295	218218	160160	151163	205205	247247	174174	143149	118118
ConnickRanch,	291295	218218	151151	163163	205205	247247	174174	155155	118118
ConnickRanch,	291295	218218	151160	160163	205208	247247	174174	143155	118118
ConnickRanch,	291295	218218	160160	145163	205205	247247	174174	143155	118118
ConnickRanch,	291295	218218	160160	163163	205205	247247	174174	143155	118118
ConnickRanch,	295295	218218	160160	157163	205205	247247	174174	143155	118118
ConnickRanch,	295295	218218	160160	157163	205205	247247	174186	155155	118118
ConnickRanch,	295295	218218	151160	145163	205205	247247	000000	155155	118118
ConnickRanch,	295295	218218	160160	151163	205205	247247	174174	149155	118118
ConnickRanch,	291295	218218	145160	163163	205205	247247	174174	143155	118118
ConnickRanch,	291299	218218	160160	163163	205205	247247	174174	155155	118118
ConnickRanch,	295295	218218	160160	163163	205205	247247	174174	155155	118118
ConnickRanch,	291295	218218	160160	151166	205205	247247	174174	155155	118118
ConnickRanch,	295295	218218	160160	151163	205205	247247	174174	155155	118122
ConnickRanch,	291295	218218	160160	157163	205205	247247	174174	143155	118118
ConnickRanch,	291295	218218	151160	157163	205205	247247	174174	149155	118118
ConnickRanch,	295295	218218	151160	151157	205205	247247	174174	155155	118118
ConnickRanch,	295295	218218	151160	151163	205205	247247	174174	155155	118118
ConnickRanch,	291299	218218	160160	160163	199205	247247	174174	143155	118118
ConnickRanch,	291291	218218	151160	151163	205208	247247	174174	143155	118118
ConnickRanch,	291295	218218	151160	157163	199205	247247	174174	155155	118118
ConnickRanch,	291291	218218	160160	151157	205205	247247	174174	155155	118118
ConnickRanch,	291295	218226	151160	151163	205205	247247	174174	155155	118118
ConnickRanch,	295295	218218	160160	145151	205205	247247	174174	155155	118118
ConnickRanch,	295295	218218	160160	151163	205205	247247	174174	143143	118118
ConnickRanch,	291295	218218	160160	151151	205205	247247	174174	155155	118118
ConnickRanch,	295295	218218	160160	160163	205208	247247	174174	155155	118118
ConnickRanch,	291295	218218	151160	163163	205205	247247	174186	155155	118122
ConnickRanch,	295295	218218	160160	151163	205205	247247	174174	149155	118118
ConnickRanch,	295295	218226	160160	151163	205205	247247	166174	155155	118118
ConnickRanch,	295295	218218	151160	163163	205208	247247	174174	143155	118118
ConnickRanch,	295295	218218	151160	163163	205205	247247	174174	155155	118118
ConnickRanch,	295295	218218	151160	163163	205205	247247	174174	155155	118118
ConnickRanch,	295295	218218	160160	157166	205205	247247	174174	143155	118118
ConnickRanch,	295295	218218	151160	151163	205205	247247	166174	155155	118118
ConnickRanch,	295295	218218	151151	151163	205205	247247	166174	155155	118118
ConnickRanch,	295295	218218	160160	163163	205205	247247	174174	143155	118118
ConnickRanch,	295295	218226	160160	151163	199205	247247	174174	155155	118118
ConnickRanch,	295295	218218	160160	151163	205205	247247	174174	155155	118118
ConnickRanch,	000000	000000	000000	163163	205205	247247	174174	143143	000000
ConnickRanch,	291295	218226	160160	163163	205205	247247	174174	143143	118122
ConnickRanch,	295295	218226	160160	151163	205205	247247	174174	155155	118118
ConnickRanch,	295295	218218	160160	151163	205205	247247	166174	155155	000000
ConnickRanch,	291295	218218	151160	151163	205208	247247	174174	143155	118118
ConnickRanch,	291295	218218	145160	151163	205205	247247	174174	155155	118118
ConnickRanch,	291295	218218	160160	151166	205205	247247	174174	143155	118118
POP
MartinSlough,	295295	218226	160160	151166	205205	247247	174174	143155	118118
MartinSlough,	295295	218226	160160	166166	205205	247247	174174	143143	118118
MartinSlough,	295295	218218	160160	163166	202205	247247	174174	143155	118118
MartinSlough,	295295	218226	160160	163166	205205	247247	174174	155155	118118
MartinSlough,	291295	226226	151160	163166	205205	247247	174174	143143	118118
MartinSlough,	295295	226226	160160	163166	205205	247247	174174	143155	118118
MartinSlough,	295295	226226	160160	163166	205205	247247	174174	143143	118118
MartinSlough,	295295	218218	160160	151166	205205	247247	174174	155155	118118
MartinSlough,	295295	218218	160160	166166	205205	247247	174174	143155	118118
MartinSlough,	295295	218218	160160	163166	205205	247247	166174	143155	118118
MartinSlough,	295295	218218	160160	166166	205205	247247	166174	155155	118118
MartinSlough,	295295	218226	160160	163163	205205	247247	174174	143155	118118
MartinSlough,	295295	218226	160160	163166	205205	247247	174174	155155	118118
MartinSlough,	295295	218218	160160	163163	205205	247247	174174	143155	118118
MartinSlough,	295295	226226	160160	163166	205205	247247	174174	155155	118118
MartinSlough,	291295	218226	151160	163166	205205	247247	174174	143155	118118
MartinSlough,	295295	218226	160160	151163	205205	247247	174174	155155	118118
MartinSlough,	000000	000000	160160	151163	205205	247247	174174	155155	118118
MartinSlough,	295295	218218	160160	166166	205205	247247	174174	155155	118118
MartinSlough,	295295	218226	160160	151163	205205	247247	174174	155155	118118
MartinSlough,	295295	218218	160160	163166	205205	247247	166166	155155	118118
MartinSlough,	295295	218226	160160	163163	205205	247247	174174	143143	118118
MartinSlough,	295295	218226	160160	163163	205205	247247	174174	143143	118118
MartinSlough,	295295	218218	160160	166166	205205	247247	166174	143155	118118
MartinSlough,	291295	218218	160160	151163	205205	247247	174174	143143	118118
MartinSlough,	291295	218218	160160	000000	205205	247247	174174	143155	118118
MartinSlough,	295295	218226	160160	151166	205205	247247	174174	143143	118118
MartinSlough,	295295	218226	142160	163166	205205	247247	174174	143155	118118
MartinSlough,	295295	226226	160160	163166	205205	247247	174174	143155	118118
MartinSlough,	295295	226226	160160	163166	205205	247247	174174	155155	118118
MartinSlough,	295295	218218	160160	163166	205205	247247	174174	143155	118118
MartinSlough,	291295	226226	160160	163163	205205	247247	174174	143155	118118
MartinSlough,	295295	218218	160160	166166	205205	247247	166174	143143	118118
MartinSlough,	295295	218218	160160	163163	205205	247247	174174	143155	118118
MartinSlough,	295295	218226	160160	163166	205205	247247	174174	143155	118118
MartinSlough,	295295	226226	151160	163166	205205	247247	174174	143155	118118
MartinSlough,	291295	218226	160160	163163	205205	247247	174174	143155	118118
MartinSlough,	295295	218226	160160	163166	205205	247247	174174	155155	118118
MartinSlough,	295295	218226	160160	163166	205205	247247	174174	143155	118118
MartinSlough,	295295	218226	160160	151166	205205	247247	174174	143143	118118
MartinSlough,	295295	226226	151160	163163	205205	247247	174174	155155	118118
MartinSlough,	295295	218218	160160	163163	205205	247247	174174	143155	118118
MartinSlough,	295295	218226	160160	163166	205205	247247	174174	143143	118118
MartinSlough,	295295	000000	160160	166166	205205	247247	174174	143155	118118
MartinSlough,	295295	226226	160160	163166	205205	247247	174174	155155	118118
MartinSlough,	295295	218218	160160	163163	205205	247247	174174	155155	118118
MartinSlough,	295295	218218	151160	166166	205205	247247	174174	143155	118118
MartinSlough,	295295	218218	160160	163166	205205	247247	174174	143155	118118
MartinSlough,	295295	226226	151160	163166	205205	247247	174174	143143	118118
MartinSlough,	295295	218226	160160	163166	205205	247247	174174	143143	118118
MartinSlough,	295295	218226	160160	163166	205205	247247	174174	143155	118118
MartinSlough,	295295	218226	160160	163166	205205	247247	174174	155155	118118
MartinSlough,	295295	218226	151160	163166	205205	247247	174174	143155	118118
MartinSlough,	295295	218226	160160	163166	205205	247247	174174	155155	118118
MartinSlough,	295295	218218	160160	151166	205205	247247	174174	143155	118118
MartinSlough,	295295	218218	151160	163166	205205	247247	174174	143155	118118
MartinSlough,	291295	226226	160160	163163	205205	247247	174174	155155	118118
MartinSlough,	295295	218218	160160	163163	205205	247247	174174	143155	118118
MartinSlough,	295295	218226	160160	163166	205205	247247	174174	143155	118118
MartinSlough,	295295	218226	160160	163166	205205	247247	174174	155155	118118
POP
LongPond,	295295	218218	151160	151151	202205	247247	174174	143143	118120
LongPond,	295295	218218	151160	151151	205205	247247	174174	143143	118120
LongPond,	295295	000000	151160	151166	202205	247247	174174	143155	118118
LongPond,	295295	218218	160160	151163	205205	247247	174174	143143	118120
LongPond,	295295	218218	160160	157157	205205	247247	174174	143155	118118
LongPond,	295295	218218	151160	151151	205205	247247	174174	143143	118118
LongPond,	295295	218218	160160	151160	205205	247247	174174	155155	118118
LongPond,	295295	218218	160160	163166	205205	247247	174174	143155	118118
LongPond,	000000	218218	160160	142148	205205	247247	174174	143155	120120
LongPond,	295295	218218	151160	151151	205205	247247	174174	155155	118118
LongPond,	295295	218218	151160	166166	205205	247247	174174	143155	118120
LongPond,	295295	218218	151160	151151	205205	247247	174174	155155	118120
LongPond,	295295	218218	151160	148157	205205	247247	174174	143155	118120
LongPond,	295295	218218	160160	151166	205205	247247	174174	143143	118120
LongPond,	295295	218218	160160	163166	205205	247247	174174	143155	118120
LongPond,	295295	218218	160160	151151	202205	247247	174174	143143	118118
LongPond,	295295	218218	160160	151166	205205	247247	174174	143143	120120
LongPond,	295295	218218	160160	148151	205205	247247	174174	143155	118118
LongPond,	295295	218218	151160	151157	205205	247247	174174	155155	118118
LongPond,	295295	218218	151160	151160	205205	247247	174174	143155	118120
LongPond,	295295	218218	160160	151163	205205	247247	174174	143155	000000
LongPond,	295295	218218	151160	151166	205205	247247	174174	155155	118120
LongPond,	295295	218218	145160	163163	205205	247247	174174	143155	118118
LongPond,	295295	218218	160160	151151	205205	247247	174174	143155	118120
LongPond,	295295	218218	160160	151160	205205	247247	174174	143155	118120
LongPond,	295295	218218	151160	151166	205205	247247	174174	143143	118118
LongPond,	295295	218218	151160	151166	205205	247247	174174	143155	118118
LongPond,	295295	218218	151160	151151	205205	247247	174174	143155	118120
LongPond,	295295	218218	151160	163166	202205	247247	174174	143143	118118
LongPond,	295295	218218	151160	151160	205205	247247	174174	143143	118120
LongPond,	295295	218218	000000	157160	202205	247247	174174	155155	118120
LongPond,	295295	218218	160160	151166	205205	247247	174174	143155	118118
LongPond,	295295	218218	151160	151151	205205	247247	174174	143143	118118
LongPond,	295295	218218	151160	160160	205205	247247	174174	155155	118120
LongPond,	295295	218218	160160	151160	205205	247247	174174	155155	118118
LongPond,	295295	218218	151160	151151	205205	247247	174174	143155	118120
LongPond,	295295	218218	151160	151160	205205	247247	174174	143143	118118
LongPond,	295295	218218	160160	160163	205205	247247	174174	143155	120120
LongPond,	295295	218218	145160	151160	205205	247247	174174	155155	118120
LongPond,	295295	218218	145160	145151	205205	247247	174174	143155	118118
LongPond,	295295	218218	151160	154160	205205	247247	174174	143143	118118
LongPond,	295295	218218	160160	148151	205205	247247	174174	143155	118118
LongPond,	295295	218218	160160	151151	205205	247247	174174	143155	118118
LongPond,	295295	218218	151160	151160	205205	247247	174174	143143	118120
LongPond,	295295	218218	160160	145151	205205	247247	174174	145155	118118
LongPond,	295295	218218	160160	151160	205205	247247	174174	143143	120120
LongPond,	295295	218218	160160	151151	205205	247247	174174	143155	118118
LongPond,	295295	218218	160160	145151	205205	247247	174174	155155	118118
LongPond,	295295	218218	160160	148166	205205	247247	174174	143143	118118
LongPond,	295295	218218	151160	142160	205205	247247	174174	143155	118120
LongPond,	295295	218218	160160	151151	205205	247247	174174	143155	118120
LongPond,	295295	218218	151160	151160	205205	247247	174174	143155	000000
LongPond,	295295	218218	151160	160166	205205	247247	174174	143143	118118
LongPond,	295295	218218	160160	151151	205205	247247	174174	143143	118118
LongPond,	295295	218218	151151	151151	202205	247247	174174	143143	118118
LongPond,	295295	218218	145160	151163	205205	247247	174174	143155	118118
LongPond,	295295	218218	160160	151151	205205	247247	174174	143155	118118
LongPond,	295295	218218	145160	151151	205205	247247	174174	143155	118118
LongPond,	295295	218218	151160	151166	205205	247247	174174	143155	118120
LongPond,	295295	218218	151160	151154	205205	247247	174174	155155	118120
POP
TillasSlough,	291295	224224	151151	160172	208208	247247	166166	155155	118118
TillasSlough,	291295	224226	142151	166181	208208	247247	166166	155155	118118
TillasSlough,	295295	224226	142151	160166	205208	247247	166166	155155	118118
TillasSlough,	291295	224224	151151	160160	208208	247247	166166	155155	118118
TillasSlough,	291291	224226	151151	166166	208208	247247	166166	155155	118118
TillasSlough,	291295	224226	151151	142160	208208	247247	166170	155155	118118
TillasSlough,	295295	224226	142151	160166	208208	247247	166170	155155	118118
TillasSlough,	291291	224226	142151	148172	208208	247247	166166	149155	118118
TillasSlough,	291291	224224	151151	160160	208208	247247	166166	155155	118118
TillasSlough,	291295	224226	151151	166166	208208	247247	166166	143155	118118
TillasSlough,	291291	224224	142151	160166	208208	247247	166166	155155	118118
TillasSlough,	295295	224224	151151	160166	208208	247247	166170	155155	118118
TillasSlough,	291295	224226	151151	160172	208211	247247	166166	149155	118118
TillasSlough,	291295	224226	151151	157166	208208	247247	166170	155155	118118
TillasSlough,	291291	224226	151151	139166	208208	247247	166166	155155	118118
TillasSlough,	295295	224226	151151	166166	208208	247247	166166	155155	118118
TillasSlough,	295295	224226	151151	160166	208208	247247	166166	155155	118118
TillasSlough,	291291	224226	151151	160166	208208	247247	000000	155155	118118
TillasSlough,	291295	224224	151151	145160	208208	247247	166166	155155	118118
TillasSlough,	295295	224226	142151	166169	208208	247247	166166	155155	118118
TillasSlough,	295295	224224	151151	142142	208208	247247	166166	155155	118118
TillasSlough,	291295	224224	151151	160160	208208	247247	166170	155155	118118
TillasSlough,	291295	224224	151151	142166	205208	247247	166166	155155	118118
TillasSlough,	291291	226226	151151	160166	208208	247247	166170	155155	118118
TillasSlough,	291291	224224	142151	160160	208208	247247	166166	155155	118118
TillasSlough,	291291	224226	142151	160160	208208	247247	166166	143155	118118
TillasSlough,	291291	224226	151151	160166	208208	247247	166166	155155	118118
TillasSlough,	295295	224226	142151	160163	208211	247247	166170	155155	118118
TillasSlough,	291295	224226	142151	160160	208208	247247	166166	155155	118118
TillasSlough,	291291	224226	151151	160160	208208	247247	166166	143155	118118
TillasSlough,	291295	224226	151151	160166	208208	247247	166166	155155	118118
TillasSlough,	291295	224224	142151	166166	208208	247247	166166	155155	118118
TillasSlough,	291295	224226	151151	166169	208208	247247	166166	155155	118118
TillasSlough,	291295	224224	151151	160166	208208	247247	166166	155155	118118
TillasSlough,	291291	224226	151151	160166	208208	247247	166166	155155	118118
TillasSlough,	291295	224226	142151	166178	208208	247247	166166	155155	118118
TillasSlough,	295295	224224	151151	160178	208208	247247	166166	155155	118118
TillasSlough,	295295	224224	151151	166178	208208	247247	166166	155155	118118
TillasSlough,	291295	226226	142151	160166	208208	247247	166166	155155	118118
TillasSlough,	291295	226226	151151	157157	208208	247247	166166	143155	118118
TillasSlough,	291295	226226	151151	160166	208208	247247	166174	155155	118118
TillasSlough,	291295	224224	142151	160166	208208	247247	166166	155155	118118
TillasSlough,	291295	224226	151151	166172	208208	247247	166170	155155	118118
TillasSlough,	291295	226226	142151	160166	208208	247247	166170	155155	118118
TillasSlough,	291295	224226	151151	166169	208208	247247	166170	155155	118118
TillasSlough,	291291	224226	142151	160160	208208	247247	166170	155155	118118
TillasSlough,	291291	224224	142151	160172	208208	247247	166166	155155	118118
TillasSlough,	291291	224226	142151	160181	208208	247247	166170	155155	118118
TillasSlough,	291295	224226	151151	166181	208208	247247	166166	155155	118118
TillasSlough,	295295	224226	151151	160166	208208	247247	166166	155155	118118
TillasSlough,	295295	224224	151151	160160	208208	247247	166166	155155	118118
TillasSlough,	295295	224224	142151	160166	208208	247247	166166	155155	118118
TillasSlough,	291295	224226	151151	166181	208208	247247	166170	155155	118118
TillasSlough,	291295	226226	151151	163166	208208	247247	166166	155155	118118
TillasSlough,	295295	224226	151151	160160	208208	247247	166166	155155	118118
TillasSlough,	000000	226226	142151	142160	208208	247247	166166	155155	118118
TillasSlough,	291295	224224	151151	142166	208208	247247	166166	155155	118118
TillasSlough,	295295	226226	151151	160172	208208	247247	166166	155155	118118
TillasSlough,	291295	224226	142151	160160	208208	247247	166166	155155	118118
TillasSlough,	000000	000000	000000	166169	208208	247247	166166	155155	000000
